# Supplementary material for: Loss of kallikrein‐related peptidase 7 exacerbates amyloid pathology in Alzheimer's disease model mice
Source: EMBO Mol Med. 2018 Jan 8;10(3):e8184. doi: 10.15252/emmm.201708184 (PMC5840542; doi:10.15252/emmm.201708184)
Supplement: Supplementary file 2 — Source Data for Appendix [file EMMM-10-e8184-s006.zip]

Archive with 96 entries (84 files):
- Source_Data_Appendix_figures/
- Source_Data_Appendix_figures/S10B.pdf
- Source_Data_Appendix_figures/S4B.pdf
- Source_Data_Appendix_figures/S1/
- Source_Data_Appendix_figures/S1/S1A.pdf
- Source_Data_Appendix_figures/S1/S1B.pdf
- Source_Data_Appendix_figures/S1/S1C.pdf
- Source_Data_Appendix_figures/S3/
- Source_Data_Appendix_figures/S3/.DS_Store
- Source_Data_Appendix_figures/S3/S3A.pdf
- Source_Data_Appendix_figures/S3/S3B_KLK7.pdf
- Source_Data_Appendix_figures/S3/S3B_tubulin.pdf
- Source_Data_Appendix_figures/S3/S3D_MBP.pdf
- Source_Data_Appendix_figures/S3/S3E_KLK6.pdf
- Source_Data_Appendix_figures/S3/S3E_KLK7.pdf
- Source_Data_Appendix_figures/S5/
- Source_Data_Appendix_figures/S5/S5D_Klk7++.pdf
- Source_Data_Appendix_figures/S5/S5D_Klk7--.pdf
- Source_Data_Appendix_figures/S5/S5F_ApoE.pdf
- Source_Data_Appendix_figures/S5/S5F_APP-CTF.pdf
- Source_Data_Appendix_figures/S5/S5F_APP.pdf
- Source_Data_Appendix_figures/S5/S5F_BACE.pdf
- Source_Data_Appendix_figures/S5/S5F_IDE.pdf
- Source_Data_Appendix_figures/S5/S5F_MMP-9.pdf
- Source_Data_Appendix_figures/S5/S5F_Nct_corrected.pdf
- Source_Data_Appendix_figures/S5/S5F_NEP.pdf
- Source_Data_Appendix_figures/S5/S5F_tubulin.pdf
- Source_Data_Appendix_figures/S7/
- Source_Data_Appendix_figures/S7/S7__BACE.pdf
- Source_Data_Appendix_figures/S7/S7_ADAM10.pdf
- Source_Data_Appendix_figures/S7/S7_Aldh1L1.pdf
- Source_Data_Appendix_figures/S7/S7_ApoE.pdf
- Source_Data_Appendix_figures/S7/S7_APP-CTF.pdf
- Source_Data_Appendix_figures/S7/S7_APP.pdf
- Source_Data_Appendix_figures/S7/S7_IDE.pdf
- Source_Data_Appendix_figures/S7/S7_MMP-9_corrected.pdf
- Source_Data_Appendix_figures/S7/S7_Nct.pdf
- Source_Data_Appendix_figures/S7/S7_NEP.pdf
- Source_Data_Appendix_figures/S7/S7_tubulin.pdf
- Source_Data_Appendix_figures/S8/
- Source_Data_Appendix_figures/S8/S8A_AT180.pdf
- Source_Data_Appendix_figures/S8/S8A_AT270.pdf
- Source_Data_Appendix_figures/S8/S8A_Tau5.pdf
- Source_Data_Appendix_figures/S8/S8A_tubulin_corrected.pdf
- Source_Data_Appendix_figures/S8/S8B_AT180.pdf
- Source_Data_Appendix_figures/S8/S8B_AT270.pdf
- Source_Data_Appendix_figures/S8/S8B_Tau5.pdf
- Source_Data_Appendix_figures/S8/S8B_tubulin.pdf
- Source_Data_Appendix_figures/__MACOSX/
- Source_Data_Appendix_figures/__MACOSX/._S10B.pdf
- Source_Data_Appendix_figures/__MACOSX/._S4B.pdf
- Source_Data_Appendix_figures/__MACOSX/S1/
- Source_Data_Appendix_figures/__MACOSX/S1/._S1A.pdf
- Source_Data_Appendix_figures/__MACOSX/S1/._S1B.pdf
- Source_Data_Appendix_figures/__MACOSX/S1/._S1C.pdf
- Source_Data_Appendix_figures/__MACOSX/S3/
- Source_Data_Appendix_figures/__MACOSX/S3/._.DS_Store
- Source_Data_Appendix_figures/__MACOSX/S3/._S3A.pdf
- Source_Data_Appendix_figures/__MACOSX/S3/._S3B_KLK7.pdf
- Source_Data_Appendix_figures/__MACOSX/S3/._S3B_tubulin.pdf
- Source_Data_Appendix_figures/__MACOSX/S3/._S3D_MBP.pdf
- Source_Data_Appendix_figures/__MACOSX/S3/._S3E_KLK6.pdf
- Source_Data_Appendix_figures/__MACOSX/S3/._S3E_KLK7.pdf
- Source_Data_Appendix_figures/__MACOSX/S5/
- Source_Data_Appendix_figures/__MACOSX/S5/._S5D_Klk7++.pdf
- Source_Data_Appendix_figures/__MACOSX/S5/._S5D_Klk7--.pdf
- Source_Data_Appendix_figures/__MACOSX/S5/._S5F_ApoE.pdf
- Source_Data_Appendix_figures/__MACOSX/S5/._S5F_APP-CTF.pdf
- Source_Data_Appendix_figures/__MACOSX/S5/._S5F_APP.pdf
- Source_Data_Appendix_figures/__MACOSX/S5/._S5F_BACE.pdf
- Source_Data_Appendix_figures/__MACOSX/S5/._S5F_IDE.pdf
- Source_Data_Appendix_figures/__MACOSX/S5/._S5F_MMP-9.pdf
- Source_Data_Appendix_figures/__MACOSX/S5/._S5F_Nct_corrected.pdf
- Source_Data_Appendix_figures/__MACOSX/S5/._S5F_NEP.pdf
- Source_Data_Appendix_figures/__MACOSX/S5/._S5F_tubulin.pdf
- Source_Data_Appendix_figures/__MACOSX/S7/
- Source_Data_Appendix_figures/__MACOSX/S7/._S7_ADAM10.pdf
- Source_Data_Appendix_figures/__MACOSX/S7/._S7_Aldh1L1.pdf
- Source_Data_Appendix_figures/__MACOSX/S7/._S7_ApoE.pdf
- Source_Data_Appendix_figures/__MACOSX/S7/._S7_APP-CTF.pdf
- Source_Data_Appendix_figures/__MACOSX/S7/._S7_APP.pdf
- Source_Data_Appendix_figures/__MACOSX/S7/._S7_BACE.pdf
- Source_Data_Appendix_figures/__MACOSX/S7/._S7_IDE.pdf
- Source_Data_Appendix_figures/__MACOSX/S7/._S7_MMP-9_corrected.pdf
- Source_Data_Appendix_figures/__MACOSX/S7/._S7_Nct.pdf
- Source_Data_Appendix_figures/__MACOSX/S7/._S7_NEP.pdf
- Source_Data_Appendix_figures/__MACOSX/S7/._S7_tubulin.pdf
- Source_Data_Appendix_figures/__MACOSX/S8/
- Source_Data_Appendix_figures/__MACOSX/S8/._S8A_AT180.pdf
- Source_Data_Appendix_figures/__MACOSX/S8/._S8A_AT270.pdf
- Source_Data_Appendix_figures/__MACOSX/S8/._S8A_Tau5.pdf
- Source_Data_Appendix_figures/__MACOSX/S8/._S8A_tubulin_corrected.pdf
- Source_Data_Appendix_figures/__MACOSX/S8/._S8B_AT180.pdf
- Source_Data_Appendix_figures/__MACOSX/S8/._S8B_AT270.pdf
- Source_Data_Appendix_figures/__MACOSX/S8/._S8B_Tau5.pdf
- Source_Data_Appendix_figures/__MACOSX/S8/._S8B_tubulin.pdf
