# Supplementary material for: Loss of kallikrein‐related peptidase 7 exacerbates amyloid pathology in Alzheimer's disease model mice
Source: EMBO Mol Med. 2018 Jan 8;10(3):e8184. doi: 10.15252/emmm.201708184 (PMC5840542; doi:10.15252/emmm.201708184)
Supplement: Supplementary file 4 — Source Data for Figure 1 [file EMMM-10-e8184-s002.zip]

Archive with 11 entries (10 files):
- Fig1A.pdf
- Fig1B.pdf
- Fig1C.pdf
- Fig1E.pdf
- Fig1F.pdf
- __MACOSX/
- __MACOSX/._Fig1A.pdf
- __MACOSX/._Fig1B.pdf
- __MACOSX/._Fig1C.pdf
- __MACOSX/._Fig1E.pdf
- __MACOSX/._Fig1F.pdf
