# Supplementary material for: Loss of kallikrein‐related peptidase 7 exacerbates amyloid pathology in Alzheimer's disease model mice
Source: EMBO Mol Med. 2018 Jan 8;10(3):e8184. doi: 10.15252/emmm.201708184 (PMC5840542; doi:10.15252/emmm.201708184)
Supplement: Supplementary file 5 — Source Data for Figure 3 [file EMMM-10-e8184-s003.zip]

Archive with 12 entries (10 files):
- Source_Data_F3/
- Source_Data_F3/Fig3A.pdf
- Source_Data_F3/Fig3B.pdf
- Source_Data_F3/Fig3C.pdf
- Source_Data_F3/Fig3D_KLK6.pdf
- Source_Data_F3/Fig3D_KLK7.pdf
- Source_Data_F3/__MACOSX/
- Source_Data_F3/__MACOSX/._Fig3A.pdf
- Source_Data_F3/__MACOSX/._Fig3B.pdf
- Source_Data_F3/__MACOSX/._Fig3C.pdf
- Source_Data_F3/__MACOSX/._Fig3D_KLK6.pdf
- Source_Data_F3/__MACOSX/._Fig3D_KLK7.pdf
