# Supplementary material for: Loss of kallikrein‐related peptidase 7 exacerbates amyloid pathology in Alzheimer's disease model mice
Source: EMBO Mol Med. 2018 Jan 8;10(3):e8184. doi: 10.15252/emmm.201708184 (PMC5840542; doi:10.15252/emmm.201708184)
Supplement: Supplementary file 6 — Source Data for Figure 4 [file EMMM-10-e8184-s004.zip]

Archive with 5 entries (4 files):
- Fig4A.pdf
- Fig4B.pdf
- __MACOSX/
- __MACOSX/._Fig4A.pdf
- __MACOSX/._Fig4B.pdf
