# Supplementary material for: Loss of kallikrein‐related peptidase 7 exacerbates amyloid pathology in Alzheimer's disease model mice
Source: EMBO Mol Med. 2018 Jan 8;10(3):e8184. doi: 10.15252/emmm.201708184 (PMC5840542; doi:10.15252/emmm.201708184)
Supplement: Supplementary file 7 — Source Data for Figure 5 [file EMMM-10-e8184-s005.zip]

Archive with 14 entries (12 files):
- Source_Data_F5/
- Source_Data_F5/Fig5A-Urea.pdf
- Source_Data_F5/Fig5A_TT.pdf
- Source_Data_F5/Fig5B_TT.pdf
- Source_Data_F5/Fig5B_Urea.pdf
- Source_Data_F5/Fig5C_TT.pdf
- Source_Data_F5/Fig5C_Urea.pdf
- Source_Data_F5/__MACOSX/
- Source_Data_F5/__MACOSX/._Fig5A_TT.pdf
- Source_Data_F5/__MACOSX/._Fig5A_Urea.pdf
- Source_Data_F5/__MACOSX/._Fig5B_TT.pdf
- Source_Data_F5/__MACOSX/._Fig5B_Urea.pdf
- Source_Data_F5/__MACOSX/._Fig5C_TT.pdf
- Source_Data_F5/__MACOSX/._Fig5C_Urea.pdf
